# Supplementary material for: A Versatile Ultra-High-Performance Liquid Chromatography-Full-Scan High-Resolution Mass Spectrometry Method to Quantify Wine Polyphenols
Source: Methods Protoc. 2024 Oct 10;7(5):82. doi: 10.3390/mps7050082 (PMC11510656; doi:10.3390/mps7050082)
Supplement: Supplementary file 1 [file mps-07-00082-s001.zip]

Archive with 1 entries (1 files):
- mps-3136233-supplementary.pdf
